# Supplementary material for: Gene knockdown via electroporation of short hairpin RNAs in embryos of the marine hydroid Hydractinia symbiolongicarpus
Source: Sci Rep. 2020 Jul 30;10:12806. doi: 10.1038/s41598-020-69489-8 (PMC7393174; doi:10.1038/s41598-020-69489-8)
Supplement: Supplementary file 1 — Supplementary file1 [file 41598_2020_69489_MOESM1_ESM.xlsx]

## Sheet: shRNA Oligonucleotides
Oligo name	Sequence (5'-3')	Oligo length (bp)
Scrambled_For	TAATACGACTCACTATAGAGATCGTCCCTCACTCTATTCAAGAGATAGAGTGAGGGACGATCTCTT	66
Scrambled_Rev	AAGAGATCGTCCCTCACTCTATCTCTTGAATAGAGTGAGGGACGATCTCTATAGTGAGTCGTATTA	66
eGFP_1_For	TAATACGACTCACTATAGTGAAGGTGATGCAACATATTCAAGAGATATGTTGCATCACCTTCACTT	66
eGFP_1_Rev	AAGTGAAGGTGATGCAACATATCTCTTGAATATGTTGCATCACCTTCACTATAGTGAGTCGTATTA	66
eGFP_2_For	TAATACGACTCACTATAGCCAACACTTGTCACTACTTTCAAGAGAAGTAGTGACAAGTGTTGGCTT	66
eGFP_2_Rev	AAGCCAACACTTGTCACTACTTCTCTTGAAAGTAGTGACAAGTGTTGGCTATAGTGAGTCGTATTA	66
eGFP_3_For	TAATACGACTCACTATAGCGTTCAACTAGCAGACCATTCAAGAGATGGTCTGCTAGTTGAACGCTT	66
eGFP_3_Rev	AAGCGTTCAACTAGCAGACCATCTCTTGAATGGTCTGCTAGTTGAACGCTATAGTGAGTCGTATTA	66
Nanos2_1_For	TAATACGACTCACTATAGGAAGATAATCCCTTGTTATTCAAGAGATAACAAGGGATTATCTTCCTT	66
Nanos2_1_Rev	AAGGAAGATAATCCCTTGTTATCTCTTGAATAACAAGGGATTATCTTCCTATAGTGAGTCGTATTA	66
Nanos2_2_For	TAATACGACTCACTATAGCGATGAGAGATCACATTATTCAAGAGATAATGTGATCTCTCATCGCTT	66
Nanos2_2_Rev	AAGCGATGAGAGATCACATTATCTCTTGAATAATGTGATCTCTCATCGCTATAGTGAGTCGTATTA	66
Nanos2_3_For	TAATACGACTCACTATAGCCAAGATCGTCAACTTCATTCAAGAGATGAAGTTGACGATCTTGGCTT	66
Nanos2_3_Rev	AAGCCAAGATCGTCAACTTCATCTCTTGAATGAAGTTGACGATCTTGGCTATAGTGAGTCGTATTA	66
GNL3_1_For	TAATACGACTCACTATAGCAGGTGTCCTCAACTAGATTCAAGAGATCTAGTTGAGGACACCTGCTT	66
GNL3_1_Rev	AAGCAGGTGTCCTCAACTAGATCTCTTGAATCTAGTTGAGGACACCTGCTATAGTGAGTCGTATTA	66
GNL3_2_For	TAATACGACTCACTATAGCTGGCACTCTTCTTAAATTTCAAGAGAATTTAAGAAGAGTGCCAGCTT	66
GNL3_2_Rev	AAGCTGGCACTCTTCTTAAATTCTCTTGAAATTTAAGAAGAGTGCCAGCTATAGTGAGTCGTATTA	66
GNL3_3_For	TAATACGACTCACTATAGGCAACAGGATCATCAGATTTCAAGAGAATCTGATGATCCTGTTGCCTT	66
GNL3_3_Rev	AAGGCAACAGGATCATCAGATTCTCTTGAAATCTGATGATCCTGTTGCCTATAGTGAGTCGTATTA	66
GNL2_1_For	TAATACGACTCACTATAGAGGGCAATGCAGATAAATTTCAAGAGAATTTATCTGCATTGCCCTCTT	66
GNL2_1_Rev	AAGAGGGCAATGCAGATAAATTCTCTTGAAATTTATCTGCATTGCCCTCTATAGTGAGTCGTATTA	66
GNL2_2_For	TAATACGACTCACTATAGCGTTCCATGCCAGTGTTATTCAAGAGATAACACTGGCATGGAACGCTT	66
GNL2_2_Rev	AAGCGTTCCATGCCAGTGTTATCTCTTGAATAACACTGGCATGGAACGCTATAGTGAGTCGTATTA	66
GNL2_3_For	TAATACGACTCACTATAGGTGGAGAACCAGATATTATTCAAGAGATAATATCTGGTTCTCCACCTT	66
GNL2_3_Rev	AAGGTGGAGAACCAGATATTATCTCTTGAATAATATCTGGTTCTCCACCTATAGTGAGTCGTATTA	66
	Green: T7 RNA Polymerase Promoter
	Blue: Hairpin Loop Linker
	Red: Additional TT/AA at the 3' ends
	Black: Forward and reverse strands of the 19 nucleotides-long siRNAs

## Sheet: RT-qPCR Primers
Gene name	Sequence	Length (bp)	Product Size (bp)
18s	ATTCCTAGTAAGCGCGAGTCATCAG	25	111
18s	CGCCAATCCGAAGATCTCACTAAAC	25	111
EF-1 alpha	GAAAGACCAAGTAACAAGCCCCTTC	25	128
EF-1 alpha	GCAAATGTAACGATCATACCAGGGG	25	128
eGFP	GGCCAACACTTGTCACTACTTTCTG	25	170
eGFP	CTTGACTTCAGCACGTGTCTTGTAG	25	170
Nanos2	AATCAGAGAGCGTTTATACCAGTCA	25	141
Nanos2	GATTCAACGGGCAATACTTTATCGT	25	141
GNL3	GTATTGTTGGTTTCCCTAATGTCGG	25	172
GNL3	GATCCTGTTGCCATAACAATACCAG	25	172
GNL2	GAATGACTTTCAACGTGGTAGACTG	25	161
GNL2	GTGTAACAGATGGAGCAGTCATTTC	25	161
